# Supplementary material for: Antifungal and Phytotoxic Activities of Isolated Compounds from Helietta parvifolia Stems
Source: Molecules. 2023 Dec 4;28(23):7930. doi: 10.3390/molecules28237930 (PMC10708216; doi:10.3390/molecules28237930)
Supplement: Supplementary file 1 [file molecules-28-07930-s001.zip]

Archive with 1 entries (1 files):
- molecules-2674863-supplementary.pdf
